# Supplementary material for: Amino Surface Modification and Fluorescent Labelling of Porous Hollow Organosilica Particles: Optimization and Characterization
Source: Materials (Basel). 2022 Apr 6;15(7):2696. doi: 10.3390/ma15072696 (PMC9000543; doi:10.3390/ma15072696)
Supplement: Supplementary file 1 [file materials-15-02696-s001.zip]

Archive with 1 entries (1 files):
- materials-1649540-supplementary.pdf
